# Supplementary material for: Computational Analyses of Synergism in Small Molecular Network Motifs
Source: PLoS Comput Biol. 2014 Mar 20;10(3):e1003524. doi: 10.1371/journal.pcbi.1003524 (PMC3961176; doi:10.1371/journal.pcbi.1003524)
Supplement: Code S1 — This file contains code written for the free, publicly available software package XPPAut. This code served as the basis for all the simulations in the manuscript. (TXT) [file pcbi.1003524.s001.txt]

# XPP has its own naming requirements. Therefore the variables and parameters might have different names from the manuscript.


# This code is for canonical model. We can incorporate any motifs into canonical model by changing the functions of k_da and k_db.


# A and B represent elements A and B

dA/dt=k_sa*stim  + K_min_A  - k_da*A/(A+K_A)

dB/dt=k_sb*stim  + K_min_B  - k_db*B/(B+K_B)


#O represents target T.
#additive
#dO/dt= k_o1+k_so1*((A^n5)/(A^n5 + K_A3^n5)+(B^n6)/(B^n6 + K_B3^n6)) -k_dO1*O/(O+K_dO)

#multiplicitive
dO/dt= k_o1+k_so1*(A^n5)/(A^n5 + K_A3^n5)*(B^n6)/(B^n6 + K_B3^n6) -k_dO1*O/(O+K_dO)

P n5=1
P n6=1


#stim represents stimulus S
stim = test1*HEAV(T-100)*HEAV(dur+100-T)

# duration of stimulus is 10 min 
P dur=10

# test1 is the strength of stimulus. Here it is 1.
p test1=1


# Following 14 parameters will have different values based on the parameters 'step', 'a4' and 'a3'. Each parameter will be decreased or increased up to 90% (multiples of 3%), in the direction of increasing target T.
#Totally there are 8680 combinations of parameter pairs. Some of them are redundent, just to confirm that results are not affected by round-off errors. 

k_sa=0.1*(1+0.03*a4*heav(step+1)*heav(620-step)*HEAV(T-100+30)*HEAV(100+90-T))																	
k_da=0.2*(1-0.03*a4*heav(step-619)*heav(1240-step)*HEAV(T-100+30)*HEAV(100+90-T)-(0.9-0.03*a4)*heav(a3-30)*heav(62-a3)*heav(step+1)*heav(620-step)*HEAV(T-100+30)*HEAV(100+90-T))			
k_sb=0.1*(1+0.03*a4*heav(step-1239)*heav(1860-step)*HEAV(T-100+30)*HEAV(100+90-T)+(0.9-0.03*a4)*heav(a3-61)*heav(93-a3)*heav(step+1)*heav(1240-step)*HEAV(T-100+30)*HEAV(100+90-T))			
k_db=0.2*(1-0.03*a4*heav(step-1859)*heav(2480-step)*HEAV(T-100+30)*HEAV(100+90-T)-(0.9-0.03*a4)*heav(a3-92)*heav(124-a3)*heav(step+1)*heav(1860-step)*HEAV(T-100+30)*HEAV(100+90-T))			
K_min_A=0.1*(1+0.03*a4*heav(step-2479)*heav(3100-step)*HEAV(T-100+30)*HEAV(100+90-T)+(0.9-0.03*a4)*heav(a3-123)*heav(155-a3)*heav(step+1)*heav(2480-step)*HEAV(T-100+30)*HEAV(100+90-T))			
K_min_B=0.1*(1+0.03*a4*heav(step-3099)*heav(3720-step)*HEAV(T-100+30)*HEAV(100+90-T)+(0.9-0.03*a4)*heav(a3-154)*heav(186-a3)*heav(step+1)*heav(3100-step)*HEAV(T-100+30)*HEAV(100+90-T))			
K_A3=2.5*(1-0.03*a4*heav(step-3719)*heav(4340-step)*HEAV(T-100+30)*HEAV(100+90-T)-(0.9-0.03*a4)*heav(a3-185)*heav(217-a3)*heav(step+1)*heav(3720-step)*HEAV(T-100+30)*HEAV(100+90-T))			
K_B3=2.5*(1-0.03*a4*heav(step-4339)*heav(4960-step)*HEAV(T-100+30)*HEAV(100+90-T)-(0.9-0.03*a4)*heav(a3-216)*heav(248-a3)*heav(step+1)*heav(4340-step)*HEAV(T-100+30)*HEAV(100+90-T))			
k_dO1=0.01*(1-0.03*a4*heav(step-4959)*heav(5580-step)*HEAV(T-100+30)*HEAV(100+90-T)-(0.9-0.03*a4)*heav(a3-247)*heav(279-a3)*heav(step+1)*heav(4960-step)*HEAV(T-100+30)*HEAV(100+90-T))			
k_O1=0.0001*(1+0.03*a4*heav(step-5579)*heav(6200-step)*HEAV(T-100+30)*HEAV(100+90-T)+(0.9-0.03*a4)*heav(a3-278)*heav(310-a3)*heav(step+1)*heav(5580-step)*HEAV(T-100+30)*HEAV(100+90-T))			
k_sO1=0.01*(1+0.03*a4*heav(step-6199)*heav(6820-step)*HEAV(T-100+30)*HEAV(100+90-T)+(0.9-0.03*a4)*heav(a3-309)*heav(341-a3)*heav(step+1)*heav(6200-step)*HEAV(T-100+30)*HEAV(100+90-T))			
K_A=1*(1+0.03*a4*heav(step-6819)*heav(7440-step)*HEAV(T-100+30)*HEAV(100+90-T)+(0.9-0.03*a4)*heav(a3-340)*heav(372-a3)*heav(step+1)*heav(6820-step)*HEAV(T-100+30)*HEAV(100+90-T))			
K_B=1*(1+0.03*a4*heav(step-7439)*heav(8060-step)*HEAV(T-100+30)*HEAV(100+90-T)+(0.9-0.03*a4)*heav(a3-371)*heav(403-a3)*heav(step+1)*heav(7440-step)*HEAV(T-100+30)*HEAV(100+90-T))			
k_dO=0.5*(1+0.03*a4*heav(step-8059)*heav(8680-step)*HEAV(T-100+30)*HEAV(100+90-T)+(0.9-0.03*a4)*heav(a3-402)*heav(434-a3)*heav(step+1)*heav(8060-step)*HEAV(T-100+30)*HEAV(100+90-T))				


# initial conditions of elements A and B, and target T
init A=1
init B=1
init O=0.05

# 'step' is an integer running from 0 to 8800. 
p step=0


#After the first parameter of parameter pair is fixed, 'a3' determines which one of the remaining 13 parameters is the second parameter of the pair. 
#'a4' determines the variations of the parameter pair. The first parameter will be changed by 3%*a4, the second parameter will be changed by 90%-3%*a4.
 
a4=(step-31*flr(step/31))

a3=(step-620*flr(step/620))


@ total=300, xp=b, xlo=0, xhi=4, yp=a, ylo=0, yhi=4, dt=0.01, bounds=10e30, MAXSTOR=1300000,xp=vs, yp=mk, nmesh=400,nout=100,


# This setting makes the code continuously running from 'step' =0 to 'step' = 8680, and automatically generating 8680 datafiles. Each datafile represents the simulating results from one combination of parameter pair. 
# The resulting datafiles can be opened in lots of softwares (e.g., Excel) for analysis.
@ RANGE=1, RANGEOVER=step, RANGESTEP=8680, RANGELOW=0, RANGEHIGH=8680, RANGERESET=yes, RANGEOLDIC=yes, output=test1
d


	

	
 
